# Supplementary material for: Transport of phenoxyacetic acid herbicides by PIN-FORMED auxin transporters
Source: Nat Plants. 2025 Apr 22;11(5):1049–59. doi: 10.1038/s41477-025-01984-0 (PMC12095047; doi:10.1038/s41477-025-01984-0)
Supplement: Supplementary file 4 — Source data. [file 41477_2025_1984_MOESM4_ESM.xlsx]

## Sheet: F1A
	Peak current (nA)					Peak current (nA)					Peak current (nA)
[IAA](µM)	Sensor 1	Sensor 2	Sensor 3		[2,4-D](µM)	Sensor 1	Sensor 2	Sensor 3		NPA	-	+
5	0.809582	0.64014	0.948958		5	0.683492	0.646399	0.757265			3.22616	0.971537
20	1.84243	1.72407	2.16435		20	2.10638	1.93359	2.26151			5.87479	1.50071
50	3.36756	3.29152	4.11468		50	4.03188	3.70536	4.24245			4.87913	1.34023
100	4.51648	4.8122	5.92106		100	5.8107	5.44085	6.31356
500	9.82694	10.2734	12.6135		500	11.5238	10.82	12.6647
1000	13.1379	13.1579	16.4113		1000	13.8362	12.7682	15.2635
2000	14.7357	15.0585	18.9117		2000	15.4919	14.1952	17.3107

## Sheet: F1B
Rel. 2,4-D transport rate (% exported/min)
NPA	-	+
	1.122	0.7325
	0.7012	0.3331
	0.7258	0.3715
	0.8004	0.009798

## Sheet: F1C
	Rel. 2,4-D transport rate (% exported/min)
PID	-		+
NPA	-	+	-	+
	-0.1695	0.4736	2.085	0.306
	0.4151	-0.2953	2.202	0.1671
	-0.6296	-0.2713	1.56	-0.318

## Sheet: F2A
	Peak current (nA)
Substrate	IAA	2,4,5-T	2,4-DPP	2,4-D	2-CPA	MCPA	2,4-DMPA	2-MPA	4-CPA	PA	4-MPA
	38.79	8.983	18.15	64.4	106	148.8	204.9	284	319.2	605	710.1
	54	9.277	22.45	50.61	111.6	159.2	139.4	209.1	330.3	376.5	614.3
	24.25	9.276	23.29	62.34	100.8	103.3	177.5	255.6	261.8	485.1	520.7

## Sheet: F4
WT	Peak current (nA)					WT	Peak current (nA)					WT	Peak current (nA)
[IAA](µM)	Sensor 1	Sensor 2	Sensor 3			[4-CPA](µM)	Sensor 1	Sensor 2	Sensor 3			[2,4-D](µM)	Sensor 1	Sensor 2	Sensor 3
5	0.809582	0.64014	0.948958			5	0.071319	0.092633	0.018054			5	0.683492	0.646399	0.757265
20	1.84243	1.72407	2.16435			20	0.245949	0.398466	0.348152			20	2.10638	1.93359	2.26151
50	3.36756	3.29152	4.11468			50	0.634001	0.933677	0.870818			50	4.03188	3.70536	4.24245
100	4.51648	4.8122	5.92106			100	1.23282	1.73836	1.59142			100	5.8107	5.44085	6.31356
500	9.82694	10.2734	12.6135			500	3.69847	5.57996	4.77893			500	11.5238	10.82	12.6647
1000	13.1379	13.1579	16.4113			1000	5.35483	8.26854	6.9634			1000	13.8362	12.7682	15.2635
2000	14.7357	15.0585	18.9117			2000	7.15745	9.57144	9.55619			2000	15.4919	14.1952	17.3107
S146A	Peak current (nA)					S146A	Peak current (nA)					S146A	Peak current (nA)
[IAA](µM)	Sensor 1	Sensor 2	Sensor 3			[4-CPA](µM)	Sensor 1	Sensor 2	Sensor 3	Sensor 4		[2,4-D](µM)	Sensor 1	Sensor 2	Sensor 3	Sensor 4
5	0.430437	0.019669	0.225214			5	0.16	0.306	0.183	0.211		5	0.446	0.486	0.471	0.573
20	0.856972	0.323952	0.646079			20	0.62	0.288	0.616			20	1.337	0.845	1.226	1.49
50	1.45811	0.65032	1.2348			50	1.139	1.066	1.161	1.319		50	2.387	1.739	2.167	2.694
100	2.02093	0.707411	1.57812			100	1.866	1.352	1.859	2.228		100	3.422	2.581	3.052	3.828
500	4.69811	2.24397	4.07718			500	4.245	2.76	4.229	5.107		500	6.088	4.842	5.334	6.787
1000	6.32851	3.68444	6.02422			1000	5.47	3.518	5.371	6.513		1000	7.15	6.069	6.109	7.864
2000	7.44376	4.338	6.98809			2000	6.809	4.912	6.602	8.134		2000	8.119	7.96	6.88	9.033
Y150F	Peak current (nA)					Y150F	Peak current (nA)					Y150F	Peak current (nA)
[IAA](µM)	Sensor 1	Sensor 2				[4-CPA](µM)	Sensor 1	Sensor 2	Sensor 3	Sensor 4		[2,4-D](µM)	Sensor 1	Sensor 2	Sensor 3
5	0.0434855	0.088159				5	0.112359	0.27422	0.243773	0.463429		5	0.078	0.361	0.415
20	0.300845	0.116637				20	0.213988	0.261135	0.214565	4.15e-05		20	0.249	0.273	0.378
50	0.715593	0.343083				50	0.679222	0.826866	0.682596	1.11947		50	0.678	0.852	0.964
100	1.33291	0.703146				100	0.932961	0.966715	0.78103	0.86671		100	1.158	1.269	1.466
500	3.88198	2.2923				500	2.50291	2.04813	1.77012	1.66813		500	2.927	2.963	3.216
1000	5.30598	3.231				1000	3.48247	2.77309	2.40681	2.3466		1000	4.013	4.163	4.27
2000	6.13645	3.33064				2000	4.70201	3.78817	3.48644	3.84224		2000	5.287	6.435	6.284
Y150A	Peak current (nA)					Y150A	Peak current (nA)					Y150A	Peak current (nA)
[IAA](µM)	Sensor 1	Sensor 2	Sensor 3			[4-CPA](µM)	Sensor 1	Sensor 2	Sensor 3	Sensor 4		[2,4-D](µM)	Sensor 1	Sensor 2	Sensor 3	Sensor 4
5	0.073934	0.160528	0.184012			5	0.004001	0.000964	0.005187	0.010984		5	0.150937	0.051537	0.053676	0.125814
20	0.162041	0.217766	0.251808			20	0.001883	0.005268	0.002512	0.004292		20	0.083073	0.233622	0.215539	0.290061
50	0.270162	0.340463	0.32847			50	0.021229	0.038663	0.027337	0.075143		50	0.339515	0.551946	0.467852	0.566541
100	0.094367	0.362946	0.101687			100	0.107221	0.14208	0.111755	0.148936		100	0.683187	0.868184	0.789471	0.90699
500	0.866825	1.16507	0.69158			500	0.786319	0.812869	0.821371	0.897378		500	2.17075	2.33709	2.07061	2.34339
1000	1.92141	2.06172	1.67719			1000	1.36001	1.40998	1.33822	1.51574		1000	3.15101	3.17303	2.76191	3.101
2000	2.24396	2.47159	1.94973			2000	2.1396	2.16659	2.05923	2.33535		2000	4.43665	4.14813	3.58295	4.03766
I51Y	Peak current (nA)					I51Y	Peak current (nA)					I51Y	Peak current (nA)
[IAA](µM)	Sensor 1	Sensor 2	Sensor 3			[4-CPA](µM)	Sensor 1	Sensor 2	Sensor 3			[2,4-D](µM)	Sensor 1	Sensor 2	Sensor 3
5	0.315925	0.407801	0.261579			5	0.104	0.148	0.123			5	0.044	0.112	0.124
20	0.308934	0.383532	0.287496			20	0.091	0.096	0.095			20	0.046	0.09	0.062
50	0.322747	0.379317	0.340736			50	0.355	0.405	0.364			50	0.297	0.387	0.284
100	0.018163	0.047086	0.307065			100	0.372	0.42	0.352			100	0.568	0.749	0.55
500	1.09854	1.18237	0.886294			500	1.098	1.106	0.904			500	1.462	1.671	1.152
1000	1.92877	1.7753	1.50568			1000	1.456	1.385	1.078			1000	1.88	2.101	1.385
2000	1.45345	1.77791	1.85636			2000	2.355	2.296	1.757			2000	2.66	3.109	2.072
S266A	Peak current (nA)					S266A	Peak current (nA)					S266A	Peak current (nA)
[IAA](µM)	Sensor 1	Sensor 2	Sensor 3			[4-CPA](µM)	Sensor 1	Sensor 2	Sensor 3			[2,4-D](µM)	Sensor 1	Sensor 2	Sensor 3
5	0.220073	0.075264	0.106191			5	0.020648	0.01524	0.01916			5	0.298106	0.338371	0.212085
20	0.301536	0.444767	0.213374			20	0.025836	0.00943	0.018957			20	0.651438	0.63366	0.628264
50	0.487111	0.857089	0.338351			50	0.031781	0.116658	0.039451			50	1.21816	1.22506	1.21593
100	0.288931	0.90118	0.214544			100	0.168666	0.430935	0.28881			100	1.90247	2.02186	1.98763
500	1.32665	2.40513	1.35073			500	1.3803	2.02138	0.786391			500	4.26496	4.394	4.52101
1000	2.60524	3.62194	2.45201			1000	2.1491	3.29512	1.50205			1000	6.04612	6.16856	6.39426
2000	2.60621	3.8722	2.49756			2000	3.25687	4.82424	2.23608			2000	8.68528	8.63223	9.16091
N223A	Peak current (nA)					N223A	Peak current (nA)					N223A	Peak current (nA)
[IAA](µM)	Sensor 1	Sensor 2	Sensor 3			[4-CPA](µM)	Sensor 1	Sensor 2	Sensor 3			[2,4-D](µM)	Sensor 1	Sensor 2	Sensor 3
5	0.021466	0.007803	0.015362			5	0.0085275	0.0131175	0.006345			5	0.0124015	0.0150885	0.0047225
20	0.034421	0.0194175	0.00897			20	0.007003	0.025081	0.0106855			20	0.01245	0.012981	0.0162145
50	0.023783	0.0763565	0.0133835			50	0.0060325	0.01061	0.011549			50	0.074827	0.064643	0.124999
100	0.28723	0.683694	0.614637			100	0.005994	0.022039	0.017453			100	0.407405	0.314528	0.39246
500	0.854186	1.43647	1.15501			500	0.658212	0.713365	0.533173			500	1.18338	1.57466	1.14625
1000	0.99506	1.77714	1.45929			1000	1.24781	1.32298	1.10013			1000	1.88114	2.49411	1.87421
2000	0.957369	2.03441	2.09866			2000	2.16731	2.23879	2.0202			2000	3.08419	4.00863	3.08035
S55A	Peak current (nA)					S55A	Peak current (nA)					S55A	Peak current (nA)
[IAA](µM)	Sensor 1	Sensor 2	Sensor 3	Sensor 4		[4-CPA](µM)	Sensor 1	Sensor 2	Sensor 3			[2,4-D](µM)	Sensor 1	Sensor 2	Sensor 3	Sensor 4
5	0.3417	0.32324	0.23184	0.350866		5	0.270135	0.289682	0.340576			5	0.57713	0.45435	0.31451	0.460852
20	1.03976	0.82455	0.46642	0.459603		20	0.945949	0.894114	1.01658			20	1.61179	1.26348	1.11424	1.2922
50	1.93652	1.54027	0.92067	0.832279		50	1.81714	1.66382	1.99197			50	2.6274	2.19308	2.01177	0.000174
100	2.88823	2.32524	1.51395	1.38469		100	2.93455	2.61226	3.1231			100	3.61968	3.05501	2.8112	3.28854
500	5.31656	4.4508	3.04771	3.04438		500	6.5808	5.77657	6.88053			500	5.90676	5.08327	4.58928	5.29582
1000	6.25841	5.30182	3.73947	3.80355		1000	8.47387	7.36036	8.71881			1000	6.23473	5.54227	4.85479	5.53324
2000	7.10354	6.13776	4.47596	4.5392		2000	10.4298	8.99809	10.8546			2000	6.01672	5.65372	4.77439	5.54192
S55A/S146A	Peak current (nA)					S55A/S146A	Peak current (nA)					S55A/S146A	Peak current (nA)
[IAA](µM)	Sensor 1	Sensor 2	Sensor 3			[4-CPA](µM)	Sensor 1	Sensor 2	Sensor 3			[2,4-D](µM)	Sensor 1	Sensor 2	Sensor 3	Sensor 4
5	0.465021	0.500201	0.566192			5	0.785605	0.811702	0.729379			5	1.091	1.269	1.096	1.233
20	0.685543	0.627087	1.15192			20	2.36812	2.72032	2.48744			20	2.74	3.317	2.687	3.21
50	1.16099	0.878314	1.9946			50	3.92493	4.58523	4.08646			50	4.576	5.447	4.222	5.281
100	1.36192	0.810103	2.6104			100	5.1433	6.02221	5.25699			100	5.821	7.052	5.494	7.009
500	3.39296	2.26913	5.61061			500	7.87993	9.49465	8.2346			500	7.699	9.912	7.438	10.224
1000	5.07617	3.79847	7.43225			1000	8.92749	10.5916	9.41914			1000	7.589	9.68	7.275	10.292
2000	5.46751	4.10408	7.87914			2000	9.8278	11.4999	10.4608			2000	7.252	9.015	6.538	9.462

## Sheet: F2C
	Peak current (nA)					Peak current (nA)
[4-CPA](µM)	Sensor 1	Sensor 2	Sensor 3		NPA	-	+
5	0.071319	0.092633	0.018054			6.73466	3.35704
20	0.245949	0.398466	0.348152			9.14865	3.89934
50	0.634001	0.933677	0.870818			9.1334	2.07895
100	1.23282	1.73836	1.59142
500	3.69847	5.57996	4.77893
1000	5.35483	8.26854	6.9634
2000	7.15745	9.57144	9.55619

## Sheet: EDF1A
	Rel. Inhibition of NPA peak currents (%)
[IAA](µM)	Sensor 1	Sensor 2	Sensor 3
1	18.693	-15.987	17.9487
5	14.1178	21.053	14.7777
20	19.436	7.6227	47.1219
50	56.9635	51.5296	59.909
100	77.8643	72.8038	83.1212
250	84.6571	84.7837	94.2633
500	94.2543	94.4159	94.7647
1000	84.6571	84.7837	94.2633

## Sheet: EDF1B
	Rel. Inhibition of NPA peak currents (%)
[2,4,5-T](µM)	Sensor 1	Sensor 2	Sensor 3
1	11.8192	10.1408	8.83268
5	35.8528	36.5177	33.9812
20	65.7336	65.2905	61.7439
50	78.1863	79.8569	72.1111
100	87.3197	90.8247	74.6215
250	90.9826	92.8233	79.2544
500	95.3242	96.6489	90.3428
1000	98.3602	98.6315	97.1617

## Sheet: EDF1C
	Rel. Inhibition of NPA peak currents (%)
[2,4-DPP](µM)	Sensor 1	Sensor 2	Sensor 3
1	-0.458824	-0.00391502	1.98481
5	15.139	13.2079	16.3748
20	37.2484	39.435	40.9497
50	51.8654	61.731	61.6923
100	63.6309	74.2113	74.686
250	77.8252	88.4104	89.5984
500	77.9365	88.2156	91.8092
1000	54.9239	73.7076	80.2869

## Sheet: EDF1D
	Rel. Inhibition of NPA peak currents (%)
[2,4-D](µM)	Sensor 1	Sensor 2	Sensor 3
1	-4.90555	-0.0375188	-5.13857
5	-0.639967	7.66255	1.74476
20	22.4968	28.9355	23.5759
50	46.2133	49.3226	44.0075
100	65.5548	66.2404	61.157
250	83.1709	84.1205	77.4559
500	91.0778	92.2192	86.6103
1000	95.1825	93.4078	90.4735

[truncated: 21 more sheets: EDF1E, EDF1F, EDF1G, EDF1H, EDF1I, EDF1J, EDF1K, EDF2A, EDF2B, EDF2C, EDF2D, EDF2E, EDF2F, EDF2H, EDF2I, EDF5A, EDF5B, EDF5C, EDF5D, EDF5E …]
